# Supplementary material for: Epithelial-Mesenchymal Transition Induces GSDME Transcriptional Activation for Inflammatory Pyroptosis
Source: Front Cell Dev Biol. 2021 Nov 26;9:781365. doi: 10.3389/fcell.2021.781365 (PMC8660972; doi:10.3389/fcell.2021.781365)
Supplement: Supplementary file 2 [file Table1.XLSX]

## Sheet: Sheet1
sgRNA primers
EGFP sgRNA F	CACCGGAAGTTCGAGGGCGACACCC
EGFP sgRNA R	AAACGGGTGTCGCCCTCGAACTTCC
GSDME sgRNA-1F	CACCGCAGTTTTTATCCCTCACCCT
GSDME sgRNA-1R	AAACAGGGTGAGGGATAAAAACTGC
GSDME sgRNA-2F	CACCGAGTACATCGCCAAGGGTGA
GSDME sgRNA-2R	AAACTCACCCTTGGCGATGTACTC
ZEB1 sgRNA-1F	CACCGGCCTCTATCACAATATGGAC
ZEB1 sgRNA-1R	AAACGTCCATATTGTGATAGAGGCC
ZEB1 sgRNA-2F	CACCGTGCCGTATCTGTGGTCGTGT
ZEB1 sgRNA-2R	AAACACACGACCACAGATACGGCAC
ZEB2 sgRNA-1F	CACCGTTGTAGCCCCGGTCGCAGTA
ZEB2 sgRNA-1R	AAACTACTGCGACCGGGGCTACAAC
ZEB2 sgRNA-2F	CACCGCACCATATGCCGCTCGAGCT
ZEB2sgRNA-2R	AAACAGCTCGAGCGGCATATGGTGC
Real-time qPCR primers：
GAPDH F	GAAGGTGAAGGTCGGAGT
GAPDH R	GAAGATGGTGATGGGATTTC
GSDMA F	TACGTCCGCACCGACTACA
GSDMA R	CAGAGTGCTGTTCTGCGAGA
GSDMB F	ATGTAGACTCAACGGGAGAGTT
GSDMB R	GTAGCCAGATACTGCTGGGATA
GSDMC F	TCCATGTTGGAACGCATTAGC
GSDMC R	CAAACTGACGTAATTTGGTGGC
GSDMD F	GTGTGTCAACCTGTCTATCAAGG
GSDMD R	CATGGCATCGTAGAAGTGGAAG
GSDME F	CAGCCTACTTCTTGGTCAGTGC
GSDME R	TCTGTATCTTTCAGGGGAGTCA
DFNB59 F	GTTTCACTCTATGGAAGGCGAG
DFNB59 R	GCAATGGAATCTGATCCAGCAA
GSDME ChIP D-F	TGTCAGTCCACACTCCACT
GSDME ChIP D-R	CTTCGTGTGACTCTCTGGGA
GSDME ChIP E-F	TCTCCGCCCTCCCCAAGC
GSDME ChIP E-R	AGGATCCGGAGTGGAGCC
ZEB1 F	TTACACCTTTGCATACAGAACCC
ZEB1 R	TTTACGATTACACCCAGACTGC
ZEB2 F	GACAGATCAGCACCAAATGC
ZEB2 R	GCTGATGTGCGAACTGTAGG
SNAIL F	CACTATGCCGCGCTCTTTC
SNAIL R	GGTCGTAGGGCTGCTGGAA
SLUG F	TCGGACCCACACATTACCTT
SLUG R	TCGGACCCACACATTACCTT
TWIST F	GGACAAGCTGAGCAAGAT
TWIST R	CTCTGGAGGACCTGGTAG
IL13 F	GAGGATGCTGAGCGGATTCTG
IL13 R	CACCTCGATTTTGGTGTCTCG
CCL4 F	CTGTGCTGATCCCAGTGAATC
CCL4 R	TCAGTTCAGTTCCAGGTCATACA
IL9 F	CTCTGTTTGGGCATTCCCTCT
IL9 R	GGGTATCTTGTTTGCATGGTGG
CCL5 F	CCTGCTGCTTTGCCTACATTGC
CCL5 R	ACACACTTGGCGGTTCTTTCGG
IL1B F	CCACAGACCTTCCAGGAGAATG
IL1B R	GTGCAGTTCAGTGATCGTACAGG
CSF2 F	GGAGCATGTGAATGCCATCCAG
CSF2 R	CTGGAGGTCAAACATTTCTGAGAT
CCL2 F	AGAATCACCAGCAGCAAGTGTCC
CCL2 R	TCCTGAACCCACTTCTGCTTGG
CXCL8 F	GAGAGTGATTGAGAGTGGACCAC
CXCL8 R	CACAACCCTCTGCACCCAGTTT
